# Supplementary material for: Detection of Unprecedented CYP74 Enzyme in Mammal: Hydroperoxide Lyase CYP74C44 of the Bat Sturnira hondurensis
Source: Int J Mol Sci. 2022 Jul 20;23(14):8009. doi: 10.3390/ijms23148009 (PMC9320521; doi:10.3390/ijms23148009)
Supplement: Supplementary file 1 [file ijms-23-08009-s001.zip]

Archive with 1 entries (1 files):
- ijms-1814988-supplementary.pdf
